# Supplementary material for: Fine mapping of the major-effect QTL qPHS4.1 revealed a CsDOG1 gene controlling pre-harvest sprouting in cucumber (Cucumis sativus L.)
Source: Front Plant Sci. 2025 Oct 9;16:1701268. doi: 10.3389/fpls.2025.1701268 (PMC12547290; doi:10.3389/fpls.2025.1701268)
Supplement: Supplementary Table 1 — Primers of the sites used in qPHS4.1 interval. [file Table2.xlsx]

## Sheet: Supplemental Table S1
Supplemental Table S1 Primers of the sites used in qPHS4.1 interval
Chromosome	Marker name	Physical Position	Reference genotype	Genotype		Primer sequences (5'-3')		Fragment length (bp)		Genotyping method
				P60	Q12	Forward	Reverse	P60	Q12
Chr4	InDel-3	23068832	TATGCATGATGTATGAAAATAAAAA	T,T	TATGCATGATGTATGAAAATAAAAA,TATGCATGATGTATGAAAATAAAAA	AGTAGTAGGTTCAGATTGGCTTC	TTCACGACAACCAAACATAATC	182	206	8% PAGE + silver staining
Chr4	InDel-1	23093457	A	ATCAGTCTATTGCACT,ATCAGTCTATTGCACT	A,A	ATTGTTTAAGTTATATCTTGAACAC	CTAAAGTTTTAGAGTAAATAAAACG	284	244	8% PAGE + silver staining
Chr4	InDel-4	23119629	TTTTTTTAGTA	T,T	TTTTTTTAGTA,TTTTTTTAGTA	TTGATTTTGAGATAAAAATTCATAC	TCGACTCAAGTTCTATTTGTTATAC	157	168	8% PAGE + silver staining
Chr4	InDel-7	23533663	ACTATTCGATCTCTTGTATATATATTAACCC	A,A	ACTATTCGATCTCTTGTATATATATTAACCC,ACTATTCGATCTCTTGTATATATATTAACCC	ATGTTTTTTTAGAAAGTTCGGAG	GATAGTCTTTAAAATTTGGGTGG	214	245	8% PAGE + silver staining
Chr4	InDel-8	23553445	CGGTAAGTT	C,C	CGGTAAGTT,CGGTAAGTT	TCCATAGAAAGAAAGAAAAGTT	TACTAAACATTTCAATTTGATTG	154	166	8% PAGE + silver staining
Chr4	InDel-9	23564328	TATTACATTAAACCTTTTCAACTAGTG	T,T	TATTACATTAAACCTTTTCAACTAGTG,TATTACATTAAACCTTTTCAACTAGTG	GAAAATGAAGGGAAGAAAACG	TGTATTTGCAATTTAACATACTCAA	198	226	8% PAGE + silver staining
Chr4	InDel-10	23629991	ACTTGAACTTGATATGT	A,A	ACTTGAACTTGATATGT,ACTTGAACTTGATATGT	CTCTTTCTCTCACTCTTCTTCTTGG	TGCTTAATGATAATTCAATCCTCG	223	258	8% PAGE + silver staining
Chr4	InDel-12	23696293	C	CATGATGTGTAGA,CATGATGTGTAGA	C,C	AACCTCAAAGCTCACTAATACAAG	CTAGGCGATACCTTATAGAGTCC	130	117	8% PAGE + silver staining
Chr4	InDel-13	23918300	T	TAGTAGTATGTGTTTGAGTTGTAAACTATTTTAGTTTAAG,TAGTAGTATGTGTTTGAGTTGTAAACTATTTTAGTTTAAG	T,T	GTCATTTGTATTTGTCAGGCC	TACATTCATTGTTTTTTATTCTTTG	181	131	8% PAGE + silver staining
Chr4	InDel-14	24196341	C	CATGTGTAAATCTTCAATACGT,CATGTGTAAATCTTCAATACGT	C,C	TTCCCTTTCCTCCTTATTTGTC	GTGTTCCCATTTATTTGCTTTG	165	144	8% PAGE + silver staining
Chr4	InDel-15	24218394	TATCATTGTTAGTTGTTGTC	T,T	TATCATTGTTAGTTGTTGTC,TATCATTGTTAGTTGTTGTC	GAAAAATGATTACTTCACACGC	TCTAAAATTAAGAAAACCGGG	157	175	8% PAGE + silver staining
Chr4	InDel-2	24219421	T	TCATCACTAATAGCACAAAATGGAGAAAATGGAAGGGCAAAGTTGGTATTTAAAAAAAAACACCATATTCGTG,TCATCACTAATAGCACAAAATGGAGAAAATGGAAGGGCAAAGTTGGTATTTAAAAAAAAACACCATATTCGTG	T,T	GTCATGCTATCAACATTTATATCAC	TAAATAGCAAATTGAAAAATAGTAC	303	231	8% PAGE + silver staining
Chr4	InDel-17	24280392	AACTTCTTATCACCATGTAGTCCATAC	A,A	AACTTCTTATCACCATGTAGTCCATAC,AACTTCTTATCACCATGTAGTCCATAC	TACGCTTTGTCTCATTATCTCG	AGATGATGTTAACTTTTATGTGAGC	171	197	8% PAGE + silver staining
Chr4	SNP-1	23150478	A	T	A	CGTTCATGGTTAATTTTAATGGCC	TCGATTGGTGTTAGTTTTGGAAAG	180	180	Hi-SNP genotyping
Chr4	SNP-2	23184843	C	T	C	TTGACAAAGAAACCAACCATAGAC	ACTTTTGGAGTTGACTATATGAATG	165	165	Hi-SNP genotyping
Chr4	SNP-13	23197450	G	A	G	TGGACTTAGTTCTCCTTATTGGAC	ATTTGGAAACATACCCTACTCTCC	183	183	Hi-SNP genotyping
Chr4	SNP-14	23262178	G	A	G	AGAAGACGTTTGATATGTAAGGAAAG	TAAGAAATGCAGGTAAGGATGTTG	158	158	Hi-SNP genotyping
Chr4	SNP-15	23265246	T	C	T	CTGGAAACGGTCAAAATTTCATTC	ACACAACAAACATTTATCCACAAG	170	170	Hi-SNP genotyping
Chr4	InDel-21	23286746	A	ATC,ATC	A,A	CTTTATCTCATCACAGAAATGGGG	GTCAGCAGTAATCAAAATTTCAGC	185	183	Hi-SNP genotyping
Chr4	SNP-16	23356124	A	C	A	ACATAACATTAGTCTTTTCTGCCC	GCAGAATCTACTACTTGTTTCCAC	167	167	Hi-SNP genotyping
Chr4	InDel-22	23359522	A	AAT,AAT	A,A	TGGCATAATTAGATTAAAGAAGAAAACC	GAAAAAGTGAACAGAGGGAAGAAG	178	176	Hi-SNP genotyping
Chr4	SNP-17	23364444	A	G	A	ATCCTTCTTTTGTTTCTGCTCTTC	TGCATTTAGGTTTTGGTTTTTACC	184	184	Hi-SNP genotyping
Chr4	InDel-18	23369235	TATAG	T,T	TATAG,TATAG	AAAAGTTGGGCTATAGTTGTAGATGAGA	AACAATTGTGGTATAGGAAGTCAGAC	159	163	Hi-SNP genotyping
Chr4	InDel-19	23374510	T	TG,TG	T,T	AGTTGTTCAAGTAAAGTGTGAGAG	GTGCACGAAAATGAACAAAATTAC	185	181	Hi-SNP genotyping
Chr4	SNP-3	23374546	G	C	G	AGTTGTTCAAGTAAAGTGTGAGAG	GTGCACGAAAATGAACAAAATTAC	185	181	Hi-SNP genotyping
Chr4	SNP-4	23393293	C	T	C	CATCTTGTTCAAATGTTTCAGGTG	TTTGCTTTTGAGCTTCCTCTTTAG	180	180	Hi-SNP genotyping
Chr4	SNP-5	23402893	G	A	G	CAAAAATATGTAGCGCAAGTTCTC	ATTACATCTTCACACTTTACGACG	173	173	Hi-SNP genotyping
Chr4	SNP-6	23407352	C	A	C	GTTTAACTGTCCGTATAAGCTTGG	TAGGAAGTCAATCTCCGTCATTC	187	187	Hi-SNP genotyping
Chr4	SNP-7	23423586	A	G	A	TCTCCTTCTCATACAACTCATCAG	ATATCGTAATGGAGGACATGGATG	157	157	Hi-SNP genotyping
Chr4	InDel-20	23439785	GGAA	G,G	GGAA,GGAA	CAACCATTTAAAGCCTTTAAGAGAC	GAGATGTTGAGTGACTGACTTTAC	179	182	Hi-SNP genotyping
Chr4	SNP-8	23448820	C	G	C	TTGGCCAATAACAACCATACAAAC	ATAATTCAAATTGTACGGGTCTTG	212	212	Hi-SNP genotyping
Chr4	SNP-9	23459473	C	A	C	TTTTTGTTGGGTTAATTTCATACC	TCTAGTTTTCAAAATTTGGGTTGATC	207	207	Hi-SNP genotyping
Chr4	SNP-10	23496159	A	G	A	CATCACTACCAGTAGTAAGAGCAG	TTCTCCATTCTACTCAAGCAGATC	204	204	Hi-SNP genotyping
Chr4	SNP-11	23528786	G	A	G	TCAACTCGTTGAAAATGTGTTTTG	GTCCCTACCAGTAAAGAAAACAAG	217	217	Hi-SNP genotyping
Chr4	SNP-12	23531393	T	C	T	TTACACACTAACTAACACACCATG	TGAACACTTTAACTTTGATCAAGC	219	219	Hi-SNP genotyping

## Sheet: Supplemental Table S2
Supplemental Table S2 Genotypes and PHS phenotypes of the 187 recombinant individuals in BC4F2 population
Individual number	Genotypes of the developed markers																												PHS phenotypes
	InDel-3	InDel-1	InDel-4	SNP-1	SNP-2	InDel-18	InDel-19	SNP-3	SNP-4	SNP-5	SNP-6	SNP-7	InDel-20	SNP-8	SNP-9	SNP-10	SNP-11	SNP-12	InDel-7	InDel-8	InDel-9	InDel-10	InDel-12	InDel-13	InDel-14	InDel-15	InDel-2	InDel-17
C1	A	A	A	A	A	A	A	A	A	A	A	A	A	A	A	A	A	A	A	A	A	A	A	H	H	H	H	H	0.00719424
C2	A	A	A	A	A	A	A	A	A	A	A	A	A	A	A	A	A	A	A	A	A	A	A	H	H	H	H	H	0
C4	B	B	B	B	B	B	B	B	B	B	B	B	B	B	B	B	B	B	B	B	B	B	B	B	H	H	H	H	0.990099
C7	H	H	H	H	H	H	H	H	H	H	H	H	H	H	H	H	H	H	H	H	H	H	H	A	A	A	A	A	0.11194
C8	B	B	B	B	B	B	B	B	B	B	B	B	B	B	B	B	B	B	B	B	B	B	B	H	H	H	H	H	0.974359
C20	H	H	H	H	H	H	H	H	H	H	H	H	H	H	H	H	H	H	H	H	H	H	A	A	A	A	A	A	0.164179
C21	H	H	H	H	H	H	H	H	H	H	H	H	H	H	H	H	H	H	H	H	H	H	A	A	A	A	A	A	0.0149254
C23	B	B	B	B	B	B	B	B	B	B	B	B	B	B	B	B	B	B	B	B	B	B	B	B	H	H	H	H	0.684211
C24	B	B	B	B	B	B	B	B	B	B	B	B	B	B	B	B	B	B	B	B	B	B	B	B	H	H	H	H	0.297071
C25	B	B	B	B	B	B	B	B	B	B	B	B	B	B	B	B	B	B	B	B	B	B	B	B	H	H	H	H	0.236453
C26	A	A	A	A	A	A	A	A	A	A	A	A	A	A	A	A	A	A	A	A	A	A	A	A	H	H	H	H	0
C28	H	H	H	H	H	H	H	H	H	H	H	H	H	H	H	H	H	H	H	H	H	B	B	B	B	B	B	B	0.0461538
C29	A	A	A	A	A	A	A	A	A	A	A	A	A	A	A	A	A	A	A	A	A	A	A	H	H	H	H	H	0.00431034
C30	B	B	B	B	B	B	B	B	B	B	B	B	B	B	B	B	B	B	B	B	B	H	H	H	H	H	H	H	0.59375
C31	H	H	H	H	H	H	H	H	H	H	H	H	H	H	H	H	H	H	H	H	H	H	H	H	A	A	A	A	0.0377358
C32	A	A	A	A	A	A	A	A	A	A	A	A	A	A	A	A	A	A	A	A	A	H	H	H	H	H	H	H	0.00487805
C34	B	B	B	B	B	B	B	B	B	B	B	B	B	B	B	B	B	B	B	B	B	B	H	H	H	H	H	H	0.373913
C35	H	H	H	H	B	B	B	B	B	B	B	B	B	B	B	B	B	B	B	B	B	B	B	B	B	B	B	B	0.680851
C39	H	H	H	H	H	H	H	H	H	H	H	H	H	H	H	H	H	H	H	H	H	H	H	B	B	B	B	B	0.222222
C40	H	H	H	H	H	H	H	H	H	H	H	H	H	H	H	H	H	H	H	H	H	H	H	A	A	A	A	A	0.0805369
C42	H	H	H	H	H	H	H	H	H	H	H	H	H	H	H	H	H	H	H	H	H	H	H	H	A	A	A	A	0.293651
C44	A	A	A	A	A	A	A	A	A	A	A	A	A	A	A	A	A	A	A	A	A	A	A	A	H	H	H	H	0
C45	H	H	H	H	H	B	B	B	B	B	B	B	B	B	B	B	B	B	B	B	B	B	B	B	B	B	B	B	0.177419
C46	A	A	A	A	A	A	A	A	A	A	A	A	A	A	A	A	A	A	A	A	A	A	A	A	H	H	H	H	0
C48	H	H	H	H	H	A	A	A	A	A	A	A	A	A	A	A	A	A	A	A	A	A	A	A	A	A	A	A	0
C49	B	B	B	B	B	B	B	B	B	B	B	B	B	B	B	B	B	B	B	B	B	B	B	H	H	H	H	H	0.101124
C52	H	H	H	H	H	H	H	H	H	H	H	H	H	H	H	H	H	H	H	H	H	H	H	A	A	A	A	A	0.46988
C53	H	H	H	H	H	H	H	H	H	H	H	H	H	A	A	A	A	A	A	A	A	A	A	A	A	A	A	A	0.0666667
C54	H	H	H	H	H	H	H	H	H	H	H	H	H	H	H	A	A	A	A	A	A	A	A	A	A	A	A	A	0.218978
C57	H	H	H	H	H	H	H	H	H	B	B	B	B	B	B	B	B	B	B	B	B	B	B	B	B	B	B	B	0.209677
C59	A	A	A	A	A	A	A	A	A	A	A	A	A	A	H	H	H	H	H	H	H	H	H	H	H	H	H	H	0.00341297
C65	H	H	H	H	H	A	A	A	A	A	A	A	A	A	A	A	A	A	A	A	A	A	A	A	A	A	A	A	0
C67	A	A	A	A	A	A	A	A	A	A	A	A	A	A	A	A	A	A	A	A	A	A	A	A	H	H	H	H	0
C68	A	A	A	A	A	A	A	A	A	A	A	H	H	H	H	H	H	H	H	H	H	H	H	H	H	H	H	H	0
C69	B	B	B	B	B	H	H	H	H	H	H	H	H	H	H	H	H	H	H	H	H	H	H	H	H	H	H	H	0.0238095
C71	H	H	H	H	H	H	H	H	H	H	H	H	H	H	H	H	H	H	H	H	H	H	H	H	A	A	A	A	0
C74	B	B	B	B	B	B	B	B	B	B	B	B	B	B	B	B	B	B	B	B	B	H	H	H	H	H	H	H	0.00609756
C75	H	H	H	H	H	H	H	H	H	H	H	H	H	H	H	H	H	H	H	H	H	H	H	H	A	A	A	A	0.0752688
C89	A	A	A	A	H	H	H	H	H	H	H	H	H	H	H	H	H	H	H	H	H	H	H	H	H	H	H	H	0.37963
C90	A	A	A	A	H	H	H	H	H	H	H	H	H	H	H	H	H	H	H	H	H	H	H	H	H	H	H	H	0.234375
C91	A	A	A	A	A	A	A	A	A	A	A	A	A	A	A	A	A	A	A	A	A	A	A	H	H	H	H	H	0
C92	H	H	H	H	H	H	H	H	H	H	H	H	H	H	H	H	H	H	H	H	H	H	H	H	B	B	B	B	0.157407
C93	H	H	H	H	H	H	H	H	H	H	H	H	H	H	H	H	H	H	H	H	H	H	B	B	B	B	B	B	0.181818
C98	H	H	H	H	H	H	H	H	H	B	B	B	B	B	B	B	B	B	B	B	B	B	B	B	B	B	B	B	0.201754
C101	H	H	H	H	H	H	H	H	H	H	H	H	H	H	H	H	H	H	H	H	H	H	H	B	B	B	B	B	0.0363636
C102	H	H	H	H	H	H	H	H	H	H	H	H	H	H	H	H	H	H	H	H	H	H	H	-	B	B	B	B	0.0582524
C103	A	A	A	-	H	H	H	H	H	H	H	H	H	H	H	H	H	H	H	H	H	H	H	H	H	H	H	H	0
C107	H	H	H	H	H	H	H	H	H	H	H	H	H	H	H	H	H	H	H	H	H	H	H	B	B	B	B	B	0.12
C108	A	A	A	-	A	A	A	A	A	A	A	A	A	A	A	H	H	H	H	H	H	H	H	H	H	H	H	H	0.00452489
C109	H	H	H	H	H	H	H	H	H	H	H	H	H	H	H	H	H	H	H	H	H	H	H	H	B	B	B	B	0
C116	H	H	H	H	H	H	H	H	H	H	H	H	H	H	B	B	B	B	B	B	B	B	B	B	B	B	B	B	0.349206
C120	A	A	A	A	A	A	A	A	A	A	A	A	A	A	A	A	A	A	A	A	A	A	A	H	H	H	H	H	0.00843882
C121	H	H	H	H	A	A	A	A	A	A	A	A	A	A	A	A	A	A	A	A	A	A	A	A	A	A	A	A	0
C122	H	H	H	H	B	B	B	B	B	B	B	B	B	B	B	B	B	B	B	B	B	B	B	B	B	B	B	B	0.985507
C124	H	H	H	H	H	H	H	H	H	H	H	H	H	H	H	H	H	H	H	H	H	H	H	H	B	B	B	B	0.433824
C125	B	B	B	B	B	B	B	B	B	B	B	B	B	B	B	B	B	B	B	B	B	B	B	B	H	H	H	H	1
C131	H	H	H	H	H	H	H	H	H	H	H	H	H	H	H	H	H	H	H	H	H	H	H	H	B	B	B	B	0.027027
C132	H	H	H	H	H	H	H	H	H	H	H	H	H	H	H	H	H	H	H	H	H	H	H	B	B	B	B	B	0.0046729
C133	A	A	A	A	A	A	A	A	A	A	A	A	A	A	A	A	A	A	A	A	A	A	A	H	H	H	H	H	0.00636943
C134	H	H	H	H	H	H	H	H	H	H	H	H	H	H	H	H	H	H	H	H	H	H	H	H	A	A	A	A	0.150602
C135	H	H	H	H	H	H	H	H	H	H	H	H	H	H	H	H	H	H	H	H	H	H	H	B	B	B	B	B	0.0664207
C136	H	H	H	H	H	H	H	H	H	H	H	H	H	H	H	H	H	H	H	H	H	B	B	B	B	B	B	B	0.336449
C137	H	H	H	H	H	H	H	H	H	H	H	H	H	H	H	H	H	H	H	A	A	A	A	A	-	-	-	A	0.243243
C138	B	B	B	B	B	B	B	B	B	B	B	H	H	H	H	H	H	H	H	H	H	H	H	H	-	-	-	H	0.923077
C139	H	H	H	H	H	H	H	H	H	H	H	H	H	H	H	H	H	H	H	H	H	H	H	B	B	B	B	B	0.0571429
C143	H	H	H	H	H	H	H	H	H	H	H	H	H	H	H	H	H	H	H	H	H	H	H	H	A	A	A	A	0.100503
C144	H	H	H	H	H	H	H	H	H	H	H	H	H	H	H	H	H	H	H	H	H	H	H	H	H	H	H	A	0.0909091
C145	B	B	B	B	H	H	H	H	H	H	H	H	H	H	H	H	H	H	H	H	H	H	H	H	H	H	H	H	0.0285714
C146	B	B	B	B	B	B	B	B	B	B	B	B	B	B	B	B	B	B	B	B	B	B	B	H	H	H	H	H	0.159091
C148	B	B	B	B	B	B	B	B	B	B	B	B	B	B	B	B	B	B	B	B	B	B	B	B	H	H	H	H	0.0253165
C149	A	A	A	-	A	A	A	A	A	A	A	A	A	A	H	H	H	H	H	H	H	H	H	H	H	H	H	H	0
C150	H	H	H	H	B	B	B	B	B	B	B	B	B	B	B	B	B	B	B	B	B	B	B	B	B	B	B	B	0.192771
C163	H	H	H	H	H	H	H	H	H	B	B	B	B	B	B	B	B	B	B	B	B	B	B	-	B	B	B	B	0.2
C164	B	B	B	B	B	B	B	B	B	B	B	B	B	B	B	B	B	B	B	B	B	B	B	-	H	H	H	H	0.837838
C167	H	H	H	H	H	H	H	H	H	H	H	H	H	H	H	H	H	H	H	H	H	H	H	-	B	B	B	B	0.0176471
C168	H	H	H	H	H	H	H	H	H	H	H	H	H	H	H	A	A	A	A	A	A	A	A	A	A	A	A	A	0.143302
C172	H	H	H	H	H	H	H	H	H	H	H	H	H	H	H	H	H	H	H	H	H	H	H	B	B	B	B	B	0.0588235
C173	A	A	A	A	A	A	A	A	A	A	A	A	A	A	A	A	A	A	A	A	A	A	A	A	H	H	H	H	0.00442478
C174	H	H	H	H	H	H	H	H	H	H	H	H	H	H	H	H	H	H	H	A	A	A	H	H	H	H	H	H	0.00584795
C175	B	B	B	B	B	B	B	B	B	B	B	B	B	B	B	B	B	B	B	B	B	B	B	B	H	H	H	H	0.909091
C176	B	B	B	B	B	B	B	B	B	B	B	B	B	B	B	B	B	B	B	B	B	B	B	-	H	H	H	H	0.111111
C178	B	B	B	B	B	H	H	H	H	H	H	H	H	H	H	H	H	H	H	H	H	H	H	-	H	H	H	H	0.0786517
C190	H	H	A	A	A	A	A	A	A	A	A	H	H	H	H	H	H	H	H	H	H	H	H	H	H	H	H	H	0
C197	H	H	H	H	H	H	H	H	H	H	H	H	H	H	H	H	H	H	H	H	H	H	H	A	A	A	A	A	0.160494
C198	B	B	B	B	B	B	B	B	B	B	B	B	B	B	B	B	B	B	B	B	B	B	B	B	H	H	H	H	0.627832
C199	A	A	A	A	A	A	A	A	A	A	A	A	A	A	A	A	A	A	A	A	A	A	A	A	H	H	H	H	0
C200	A	A	A	A	A	A	A	A	A	A	A	A	A	A	A	A	A	A	A	A	A	A	A	H	H	H	H	H	0
C201	B	B	B	B	B	H	H	H	H	H	H	H	H	H	H	H	H	H	H	H	H	H	H	H	H	H	H	H	0.157895
C202	B	B	B	B	B	B	B	B	B	B	B	B	B	B	B	B	B	B	B	B	B	H	H	H	H	H	H	H	0.48
C203	B	B	B	B	B	B	B	B	B	B	B	B	B	B	B	B	B	B	B	B	B	B	B	H	H	H	H	H	0.2
C204	B	B	B	B	H	H	H	H	H	H	H	H	H	H	H	H	H	H	H	H	H	H	H	H	H	H	H	H	0.0458716
C205	H	H	H	H	H	H	H	H	H	H	H	H	H	H	H	H	H	H	H	H	H	H	H	B	B	B	B	B	0.28125
C206	H	H	H	H	H	H	H	H	H	H	H	H	H	H	H	H	H	H	H	H	H	H	H	B	B	B	B	B	0.257937
C207	H	H	H	H	H	H	H	H	H	H	H	H	H	H	H	H	H	H	H	H	H	H	H	B	B	B	B	B	0
C208	H	H	H	H	H	H	H	H	H	H	H	H	H	H	H	H	H	H	H	H	H	H	H	B	B	B	B	B	0
C209	A	A	A	A	A	A	A	A	A	A	A	A	A	H	H	H	H	H	H	H	H	H	H	H	H	H	H	H	0
C210	H	H	H	H	H	H	H	H	H	H	H	H	H	H	H	H	H	H	H	H	H	H	H	H	B	B	B	B	0
C211	A	A	A	A	A	A	A	A	A	A	A	A	A	A	A	A	A	A	A	A	A	A	A	H	H	H	H	H	0
C212	H	H	H	H	H	H	H	H	H	H	H	H	H	H	H	H	A	A	A	A	A	A	A	A	A	A	A	A	0.0490798
C213	A	A	A	A	H	H	H	H	H	H	H	H	H	H	H	H	H	H	H	H	H	H	H	H	H	H	H	H	0.0175439
C214	H	H	H	H	H	B	B	B	B	B	B	B	B	B	B	B	B	B	B	B	B	B	B	B	B	B	B	B	0.238095
C215	A	A	A	A	A	H	H	H	H	H	H	H	H	H	H	H	H	H	H	H	H	H	H	H	H	H	H	H	0.0231481
C216	A	A	A	A	A	A	A	A	A	A	A	A	A	A	A	A	A	A	A	A	A	A	A	A	H	H	H	H	0.0245902
C217	B	B	B	B	B	B	B	B	B	B	B	B	B	B	B	B	B	B	B	B	B	B	B	B	H	H	H	H	0.305882
C218	H	H	H	H	H	H	H	H	H	H	H	B	B	B	B	B	B	B	B	B	B	B	B	B	B	B	B	B	0
C219	A	A	A	A	A	A	A	A	A	A	A	A	A	A	A	A	A	A	A	A	A	A	A	A	H	H	H	H	0
C220	H	H	H	H	H	H	H	H	H	H	H	H	H	H	H	H	H	H	H	H	B	B	B	B	B	B	B	B	0
C221	H	H	H	H	H	H	H	H	H	H	H	H	H	H	H	H	H	H	H	H	H	H	B	B	B	B	B	B	0
C222	H	H	H	H	H	H	H	H	H	H	H	H	H	H	H	H	H	H	H	H	H	H	H	H	B	B	B	B	0
C224	H	H	H	H	H	H	H	H	H	H	H	H	H	H	H	H	H	H	H	H	H	H	H	H	A	A	A	A	0.0104167
C225	B	B	B	B	B	B	B	B	B	B	B	B	B	B	B	B	B	B	B	B	B	B	B	H	H	H	H	H	0.038835
C226	A	A	A	A	A	A	A	A	A	A	A	A	A	A	A	A	A	A	A	A	A	A	H	H	H	H	H	H	0.00515464
C227	H	H	H	H	H	H	H	H	H	H	H	H	H	H	H	H	H	H	H	H	H	H	H	B	B	B	B	B	0.0135747
C228	H	H	H	H	H	H	H	H	H	H	H	H	H	H	H	B	B	B	B	B	B	B	B	B	B	B	B	B	0
C229	H	H	H	H	H	H	H	H	H	H	A	A	A	A	A	A	A	A	A	A	A	A	A	A	A	A	A	A	0.0291262
C230	B	B	B	B	B	B	B	B	B	B	B	B	B	B	B	B	B	B	B	B	B	B	H	H	H	H	H	H	0.114286
C232	A	A	A	A	A	A	A	A	A	A	A	A	A	A	A	A	A	A	A	A	A	A	A	A	H	H	H	H	0
C233	A	A	A	A	A	A	A	A	A	A	A	A	A	A	A	H	H	H	H	H	H	H	H	H	H	H	H	H	0
C239	H	H	H	H	B	B	B	B	B	B	B	B	B	B	B	B	B	B	B	B	B	B	B	B	B	B	B	B	0.382114
C240	B	B	B	B	B	B	B	B	B	B	B	B	B	B	B	B	B	B	B	B	B	B	B	B	H	H	H	H	0.0843373
C241	H	H	H	H	H	H	H	H	H	H	H	H	H	H	H	H	H	H	H	H	H	H	H	H	B	B	B	B	0.0495868
C242	H	H	H	H	H	A	A	A	A	A	A	A	A	A	A	A	A	A	A	A	A	A	A	A	A	A	A	A	0.135135
C244	H	H	H	H	H	H	H	H	H	H	H	H	H	H	H	H	H	H	H	H	H	H	H	H	A	A	A	A	0.162162
C246	H	H	H	H	H	A	A	A	A	A	A	A	A	A	A	A	A	A	A	A	A	A	A	A	A	A	A	A	0
C247	H	H	H	H	H	B	B	B	B	B	B	B	B	B	B	B	B	B	B	B	B	B	B	B	B	B	B	B	0.623932
C249	H	H	H	H	H	H	H	H	H	H	H	H	H	H	H	A	A	A	A	A	A	A	A	A	A	A	A	A	0.0103093
C250	H	H	H	H	H	H	H	H	H	H	H	H	H	H	H	B	B	B	B	B	B	B	B	B	B	B	B	B	0.030888
C252	A	A	A	A	A	H	H	H	H	H	H	H	H	H	H	H	H	H	H	H	H	H	H	H	H	H	H	H	0.034749
C253	A	A	A	A	A	A	A	A	A	A	A	A	A	A	A	A	A	A	A	H	H	H	H	H	H	H	H	H	0
C255	B	B	B	B	B	B	B	B	B	B	B	B	B	B	B	B	B	B	B	B	B	B	B	H	H	H	H	H	0.191489
C258	A	A	A	A	A	A	A	A	A	A	A	A	A	A	A	A	A	A	A	A	A	A	A	A	H	H	H	H	0
C259	H	H	H	H	H	H	H	H	H	H	H	A	A	A	A	A	A	-	A	A	A	A	A	A	A	A	A	A	0
C260	A	A	A	A	A	A	A	A	A	A	A	A	A	A	A	A	A	A	A	A	A	A	A	A	H	H	H	H	0
C261	H	H	H	H	H	B	B	B	B	B	B	B	B	B	B	B	B	B	B	B	B	B	B	B	B	B	B	B	0
C263	H	H	H	H	H	H	H	H	H	H	H	H	H	H	H	H	H	H	H	H	H	H	H	H	A	A	A	A	0.00925926
C268	A	A	A	A	A	A	A	A	A	A	A	A	A	A	A	A	A	A	A	A	A	A	A	H	H	H	H	H	0
C270	A	A	A	A	A	A	A	A	A	A	A	A	A	A	A	A	A	A	A	A	A	A	A	A	H	H	H	H	0
C271	H	H	H	H	H	H	H	H	H	A	A	A	A	A	A	A	A	A	A	A	A	A	A	A	A	A	A	A	0.266904
C272	H	H	H	H	H	H	H	H	H	H	H	H	H	H	H	H	H	H	H	B	B	B	B	B	B	B	B	B	0.0601504
C273	A	A	A	A	A	A	A	A	A	A	A	A	A	A	A	A	A	A	A	A	A	A	A	A	H	H	H	H	0
C274	H	H	H	H	H	A	A	A	A	A	A	A	A	A	A	A	A	A	A	A	A	A	A	A	A	A	A	A	0.75
C275	A	A	A	A	A	A	A	A	A	A	A	A	A	A	A	H	H	H	H	H	H	H	H	H	H	H	H	H	0.00787402
C276	A	A	A	A	A	A	A	A	A	A	A	A	A	A	A	A	A	A	A	A	A	A	A	A	H	H	H	H	0.00980392
C278	H	H	H	H	H	H	H	H	H	H	H	H	H	H	B	B	B	B	B	B	B	B	B	B	B	B	B	B	0.261364
C279	B	B	B	B	B	B	B	B	B	B	B	B	B	B	B	H	H	H	H	H	H	H	H	H	H	H	H	H	1
C280	A	A	A	A	A	A	A	A	A	A	A	A	A	A	A	A	A	A	A	A	A	A	A	H	H	H	H	H	0.0228311
C281	H	H	H	H	H	H	H	H	H	H	H	H	H	H	H	H	H	H	H	H	H	H	H	A	A	A	A	A	0.298507
C282	A	A	A	A	A	A	A	A	A	A	A	A	A	A	A	A	A	A	A	A	A	A	A	A	H	H	H	H	0
C283	B	B	B	B	B	B	B	B	B	B	B	B	B	B	H	H	H	H	H	H	H	H	H	H	H	H	H	H	0.688312
C285	H	H	H	H	H	B	B	B	B	B	B	B	B	B	B	B	B	B	B	B	B	B	B	B	B	B	B	B	0.614815
C286	A	A	A	A	A	A	A	A	A	A	A	A	A	A	A	A	A	A	A	A	A	A	A	A	H	H	H	H	0
C287	B	B	B	B	B	B	B	B	B	B	B	B	B	B	B	B	B	B	B	B	B	B	H	H	H	H	H	H	0.184874
C288	A	A	A	A	A	A	A	A	A	A	A	A	A	A	A	A	A	A	A	A	A	A	H	H	H	H	H	H	0
C289	H	H	H	H	H	H	H	H	H	H	H	H	H	H	H	H	H	H	H	H	H	H	H	H	B	B	B	B	0.0851064
C290	H	H	H	H	H	H	H	H	H	H	H	H	H	H	H	H	H	H	H	H	H	H	H	A	A	A	A	A	0.0322581
C291	A	A	A	A	A	A	A	A	A	A	A	A	A	A	A	A	A	A	A	A	A	A	A	A	H	H	H	H	0
C292	H	H	B	B	B	H	H	H	H	H	H	H	H	H	H	H	H	H	H	H	H	H	H	H	H	H	H	H	0.397959
C293	H	H	H	H	H	H	H	H	H	H	H	H	H	H	H	H	H	H	H	H	H	H	H	H	B	B	B	B	0
C294	A	A	A	A	A	A	A	A	A	A	A	A	A	A	A	A	A	A	A	A	A	A	A	H	H	H	H	H	0
C296	A	A	A	A	A	A	A	A	A	A	A	A	A	A	A	A	A	A	A	A	A	A	A	H	H	H	H	H	0
C297	H	H	H	H	H	H	H	H	H	H	H	H	H	H	H	H	H	H	H	H	H	H	H	H	B	B	B	B	0
C298	B	B	B	B	B	H	H	H	H	H	H	H	H	H	H	H	H	H	H	H	H	H	H	H	H	H	H	H	0.00900901
C299	H	H	H	H	H	H	H	H	H	H	H	H	H	H	H	H	H	H	H	H	H	H	H	B	B	B	B	B	0
C300	H	H	H	H	B	B	B	B	B	B	B	B	B	B	B	B	B	B	B	B	B	B	B	B	B	B	B	B	0.526316
C301	H	H	H	H	H	A	A	A	A	A	A	A	A	A	A	A	A	A	A	A	A	A	A	A	A	A	A	A	0
C302	H	H	H	H	H	H	H	H	H	H	H	H	H	H	H	H	H	B	B	B	B	B	B	B	B	B	B	B	0.0660377
C303	H	H	H	H	H	H	H	H	H	H	H	H	H	H	H	H	H	H	H	H	H	H	H	B	B	B	B	B	0.173913
C304	A	A	A	A	A	A	A	A	A	A	A	A	A	A	A	A	A	A	A	A	A	A	A	A	H	H	H	H	0
C305	B	B	B	B	B	B	B	B	B	B	B	B	B	B	B	B	B	B	B	B	B	B	B	B	H	H	H	H	0.173333
C306	H	H	H	H	H	H	H	H	H	H	H	H	H	H	H	H	H	H	H	H	H	H	H	A	A	A	A	A	0.0379747
C308	A	A	A	A	A	H	H	H	H	H	H	H	H	H	H	H	H	H	H	H	H	H	H	H	H	H	H	H	0
C310	B	B	B	B	B	B	B	B	B	B	B	B	B	B	B	B	B	B	B	B	B	B	B	H	H	H	H	H	0.346939
C311	H	H	H	H	H	H	H	H	H	H	H	H	H	H	H	H	H	H	H	H	H	H	H	A	A	A	A	A	0.262069
C312	B	B	B	B	B	B	B	B	B	B	B	B	B	B	B	B	B	B	B	B	B	B	B	B	H	H	H	H	0.842975
C313	H	H	H	H	B	B	B	B	B	B	B	B	B	B	B	B	B	B	B	B	B	B	B	H	H	H	H	H	1
C314	B	B	B	B	B	B	B	B	B	B	B	B	B	B	B	H	H	H	H	H	H	H	H	H	A	A	A	A	0.835938
C315	H	H	H	H	H	H	H	H	H	H	H	H	H	H	H	H	H	H	H	H	H	H	B	B	B	B	B	B	0.347826
C316	H	H	H	H	H	A	A	A	A	A	A	A	A	A	A	A	A	A	A	A	A	A	A	A	A	A	A	A	0.263566
C317	B	B	B	B	B	B	B	B	B	B	B	B	B	B	B	B	B	B	B	B	B	B	B	B	H	H	H	H	0.693548
C318	H	H	H	H	H	H	H	H	H	H	H	H	H	H	H	H	H	H	H	H	H	H	H	A	A	A	A	A	0.106667
C319	A	A	A	A	A	H	H	H	H	H	H	H	H	H	H	H	H	H	H	H	H	H	H	H	H	H	H	H	0.356164
C321	A	A	A	A	A	A	A	A	A	A	A	A	A	A	A	A	A	A	A	A	A	A	A	A	A	A	A	A	0
C322	H	H	H	H	H	H	H	H	H	H	H	H	H	H	H	H	H	H	H	H	H	H	H	H	A	A	A	A	0.205607
C323	H	H	H	H	H	H	H	H	H	H	H	H	H	H	H	H	H	H	H	H	H	H	H	H	B	B	B	B	0.320988
C324	B	B	B	B	B	B	B	B	B	B	B	B	B	B	B	B	B	B	B	B	B	B	B	B	H	H	H	H	0.953947
C326	H	H	H	H	H	H	H	H	H	H	H	H	H	H	H	H	H	H	H	H	H	H	H	B	B	B	B	B	0.00847458
C329	H	H	H	H	H	H	H	H	H	H	H	H	H	H	H	H	H	H	H	H	H	H	H	H	A	A	A	A	0.00724638
Genotypes consistent with Q12 were recorded as “A”, consistent with P60 were recorded as “B”, the hybrid lines were recorded as “H”

## Sheet: Supplemental Table S3
Supplemental Table S3 Genotypes and phenotypes of 40 natural cucumber accessions at the target 3-bp InDel site in CsDOG1 gene
Number	Former name	Sources	Genotypes	PHS%
1	QF19	Segregating progeny from a Chinese commercial variety ‘Lvfeng 1900’	A	0
2	14Y-1	Segregating progeny from a Chinese commercial variety ‘Jinlv 21-10’	B	0.181818
3	14Y-2	derived from a Chinese commercial variety ‘Jinyou 35’	A	0.0162037
4	N103-10	a inbred line from 'N103'	B	0.182266
5	A143-5	generated from a Chinese commercial variety ‘Jinyou 38’ crossed with 'S-1'	B	0.275
6	A86101-3	Segregating progeny from a Chinese commercial variety ‘A86’ crossed with 'A101'	A	0
7	P4-1-1-1-1	generated from a Chinese commercial variety ‘P4’	B	0.565217
8	DP1	derived from a Chinese commercial variety ‘Dongpeng 1’	B	0.2641
9	NB-1	derived from a hybrid of ‘N103’ and 'B180'	B	0.783007
10	XJ14	a inbred line	B	0.0571749
11	BM803-9-W25-1	derived from a Chinese commercial variety ‘Bomei 80-3’	B	0.909091
12	BMY335-2	derived from a Chinese commercial variety ‘Bomei 80-3’ crossed with 'Jinyou 335'	B	0.260563
13	S3-13	Segregating progeny from a Chinese commercial variety ‘Kerun 99’	B	0.879771
14	S3-17-1-1	Segregating progeny from a Chinese commercial variety ‘Kerun 99’	A	0.00446097
15	117D507-2	derived from a Chinese commercial variety ‘Jinyou 117’ crossed with 'Derit 507'	B	0.520833
16	117D507-3	derived from a Chinese commercial variety ‘Jinyou 117’ crossed with 'Derit 507'	A	0.0410959
17	LYL-2	derived from a Chinese commercial variety ‘Youliang 2’	B	0.5
18	T29-171	derived from a Chinese commercial variety ‘Jinyou 409’	A	0.00255102
19	DY335	Segregating progeny from a Chinese commercial variety ‘Jinyou 335’	B	0.743733
20	62-2-1	Segregating progeny from a Chinese commercial variety ‘62’	B	0.3972
21	JL62-2	derived from a Chinese commercial variety ‘Jinlv 62’	B	0.415663
22	CS31-1-2-1	introduced from Lanling County, Shandong Province	H	0.2504
23	JLBM-3	derived from a Chinese commercial variety ‘Lvfeng 33’ crossed with 'Bomei 60-3'	B	0.122482
24	LF33-6-1	derived from a Chinese commercial variety ‘Lvfeng 33’	B	0.122741
25	JL-2	a inbred line	B	0.8336
26	GZ409-2-1	derived from a Chinese commercial variety ‘Jinyou 409’ crossed with 'Gz26'	A	0.00689655
27	LFQC-1	generated from a Chinese commercial variety ‘Lvfengquanci’	B	0.1288
28	EL4-1-2-1	derived from a Chinese commercial variety ‘EL4’	H	0.3387
29	D45Y-2-2-1	Segregating progeny from a Chinese commercial variety ‘Derit 45’	H	0.0207469
30	HW46-2	derived from a Chinese commercial variety ‘W46’ crossed with 'HCY1362'	H	0.0645
31	L3048-1-1	derived from a Chinese commercial variety ‘Jinyou 406’ crossed with ‘Jinyou 48'	B	0.3183
32	XF-2	generated from a Chinese commercial variety ‘Xianfeng’	A	0.0056391
33	Y20S-3-1	derived from Chinese commercial variety ‘Kerun 99’ crossed with ‘Y20’	B	0.648241
34	Y406-54	derived from a Chinese commercial variety ‘Jinyou 406’	B	0.4152
35	DY803-6-1	Segregating progeny from a Chinese commercial variety ‘Bomei 80-3’	B	0.8167
36	L92303-4	derived from Chinese commercial variety ‘L92’ crossed with ‘Jinlv303’	B	0.7588
37	D507-P65	derived from a Chinese commercial variety ‘Derit 507’	A	0.015444
38	DYL305	derived from a Chinese commercial variety ‘Derit youliang305’	A	0
39	XTMC	derived from a Chinese commercial variety ‘Xintaimici’	A	0.0075188
40	XLG	derived from the North China type and the South China type	B	0.266667
Q12	Q12	derived from Chinese commercial variety ‘Jinyan No.4’ crossed with ‘Sipingcigua’	A	0
P60	P60	generated from a Chinese commercial variety ‘YuanFengYuan No.6’	B	0.704
Genotypes consistent with Q12 were recorded as “A”, consistent with P60 were recorded as “B”, the hybrid lines were recorded as “H”

## Sheet: Supplemental Table S4
Supplemental Table S4 Primers for Gene cloning and qRT-PCR
Primer name	Target Gene	Primer sequences (5'-3')		Purpose
		Forward	Reverse
PCsDOG1	CsDOG1	CTAAAAGACAGAGCTCTAAACACAG	GTAGAAGCTGGTGAAATTGAATC	Promoter amplification
CsDOG1	CsDOG1	ATGAGCGGCAGCGGATTC	TTAATGGCCTCGATCGTTCC	Gene cloning and gene editing examination
qCsDOG1	CsDOG1	ACCGCCAAAGACAACCACAAC	CGTTCCAATGAGGTAGCCCAG	qRT-PCR analysis
Tubulin	Tubulin	CAAGGAAGATGCTGCCAATAAT	CAACAGACAAACGCTCCAAAAG	Reference gene in qRT-PCR analysis
Q12 editing	CsDOG1	CATTCCACGTGGCTATCCAAC	ACCGTTTCACATTGGAGTTCAC	Gene editing examination

## Sheet: Supplemental Table S5
Supplemental Table S5 Putative cis-acting regulatory elements and motifs in CsDOG1 promoter.
Site Name	Sequence	Uptream from ATG	Matrix score	Strand	Organism	Function
CAAT-Box	CCAAT	-32	5	+	Arabidopsis thaliana	common cis-acting element in promoter and enhancer regions
TATA-Box	TATAA	-56	5	-	Arabidopsis thaliana	core promoter element around -30 of transcription start
TATA-Box5	TTATTT	-77	6	-	Pisum sativum	TATA box
TATA-Box5	TTATTT	-81	6	-	Pisum sativum	TATA box
TATA-Box5	TTATTT	-85	6	-	Pisum sativum	TATA box
TATA-Box	TATAA	-93	5	-	Arabidopsis thaliana	core promoter element around -30 of transcription start
TATA-Box	TATA	-120	4	-	Arabidopsis thaliana	core promoter element around -30 of transcription start
TATA-Box	TATAA	-127	5	-	Arabidopsis thaliana	core promoter element around -30 of transcription start
GATA-Box	GATA	-136	4	-	Petunia hybrida	tissue specific expression
Abreatconsensus	YACGTGGC	-140	8	+	Arabidopsis thaliana	ABA-responsive elements (ABREs)
Abre	ACGTG	-156	5	-	Arabidopsis thaliana	ABA-responsive elements (ABREs)
GATA-Box	GATA	-250	4	-	Petunia hybrida	Required for tissue specific expression
CAAT-Box	CAAT	-256	4	+	Nicotiana glutinosa	CAAT-Box
GATA-Box	GATA	-269	4	-	Petunia hybrida	Required for tissue specific expression
CAAT-Box	CAAT	-277	4	+	Nicotiana glutinosa	CAAT-Box
CAAT-Box	CCAAT	-292	5	-	Arabidopsis thaliana	common cis-acting element in promoter and enhancer regions
Ose1Rootnodule	AAAGAT	-302	6	+	Vicia faba L.	One of the consensus sequence motifs of organ-specific elements(OSE)
CAAT-Box	CAAT	-315	4	+	Nicotiana glutinosa	CAAT-Box
CAAT-Box	CAAT	-327	4	-	Nicotiana glutinosa	CAAT-Box
Ose2Rootnodule	CTCTT	-332	5	-	Vicia faba L.	One of the consensus sequence motifs of organ-specific elements(OSE)
TATA-Box2	TATAAAT	-399	7	+	Pisum sativum	TATA box
TATA-Box	TATAA	-402	5	-	Arabidopsis thaliana	core promoter element around -30 of transcription start
TATA-Box	TATATA	-418	6	-	Arabidopsis thaliana	core promoter element around -30 of transcription start
GATA-Box	GATA	-458	4	+	Petunia hybrida	Required for tissue specific expression
Ose1Rootnodule	AAAGAT	-497	6	+	Vicia faba L.	One of the consensus sequence motifs of organ-specific elements(OSE)
TATA-Box5	TTATTT	-509	6	-	Pisum sativum	TATA box
Canbnnapa	CNAACAC	-528	7	+	Brasica napus	Core of "(CA)n element" in storage protein genes; embryo- and endosperm-specific transcription
TATA-Box	TATA	-544	4	-	Arabidopsis thaliana	core promoter element around -30 of transcription start
TATA-Box5	TTATTT	-589	6	-	Pisum sativum	TATA box
AACAcoreosglub1	AACAAAC	-716	7	+	Oryza sativa	Core of AACA motifs found in rice glutelin genes, involved in controlling the endosperm-specific expression
CAAT-Box	CAAT	-727	4	+	Nicotiana glutinosa	CAAT-Box
GATA-Box	GATA	-787	4	-	Petunia hybrida	Required for tissue specific expression
Canbnnapa	CNAACAC	-806	7	-	Brasica napus	Core of "(CA)n element" in storage protein genes; embryo- and endosperm-specific transcription
GATA-Box	GATA	-820	4	-	Petunia hybrida	Required for tissue specific expression
GATA-Box	GATA	-828	4	+	Petunia hybrida	Required for tissue specific expression
CAAT-Box	CAAT	-863	4	+	Nicotiana glutinosa	CAAT-Box
Mybgahv	TAACAAA	-928	7	-	barley	Central element of gibberellin (GA) response complex

## Sheet: Supplemental Table S6
Supplemental Table S6 Genotypes and PHS phenotypes of the homozygous recombinants in BC4F3 population
BC4F2 individuals	BC4F3	SNP-1	SNP-2	SNP-13	SNP-14	SNP-15	InDel-21	CsDOG1	SNP-16	InDel-22	SNP-17	InDel-18	replicates	PHS rate	mean PHS	Characteristic	P-value
C48	non-recombinant	A	A	A	A	A	A	A	A	A	A	A	1	0.007	0.00540467	Resistant	0.0722074
													2	0.008208
													3	0.001006
	recombinant	B	B	B	A	A	A	A	A	A	A	A	1	0	0	Resistant
													2	0
													3	0
C214	recombinant	A	A	A	B	B	B	B	B	B	B	B	1	0.976133	0.986111	Susceptible	0.00109167
													2	0.9922
													3	0.99
C214	non-recombinant	B	B	B	B	B	B	B	B	B	B	B	1	0.63243	0.523077	Susceptible
													2	0.4746
													3	0.4622
C242	non-recombinant	A	A	A	A	A	A	A	A	A	A	A	1	0.0481	0.0370373	Resistant	5.05234e-06
													2	0.028
													3	0.035012
C242	recombinant	B	B	B	B	B	B	B	A	A	A	A	1	0.89656	0.87619	Susceptible
													2	0.90511
													3	0.8269
C246	non-recombinant	A	A	A	A	A	A	A	A	A	A	A	1	0.00268	0.002674	Resistant	0.258402
													2	0.003688
													3	0.001654
C246	recombinant	B	B	A	A	A	A	A	A	A	A	A	1	0.00222	0.00417533	Resistant
													2	0.00517
													3	0.005136
C252	non-recombinant	A	A	A	A	A	A	A	A	A	A	A	1	0	0.00447433	Resistant	0.000152579
													2	0.01012
													3	0.003303
C252	recombinant	A	A	A	A	A	B	B	B	B	B	B	1	0.6055	0.531496	Susceptible
													2	0.482678
													3	0.50631
C261	recombinant	A	A	A	A	A	A	A	B	B	B	B	1	0	0	Resistant	0.000669911
													2	0
													3	0
C261	non-recombinant	B	B	B	B	B	B	B	B	B	B	B	1	0.4017	0.334928	Susceptible
													2	0.283061
													3	0.320023
C266	recombinant	B	B	B	B	B	B	B	A	A	A	A	1	0.80478	0.752212	Susceptible	0.730716
													2	0.786501
													3	0.665356
C266	non-recombinant	B	B	B	B	B	B	B	B	B	B	B	1	0.8156	0.770677	Susceptible
													2	0.764031
													3	0.7324
C298	recombinant	B	B	B	B	B	A	A	A	A	A	A	1	0.002722	0.00398433	Resistant	0.00276834
													2	0.003511
													3	0.00572
C298	non-recombinant	B	B	B	B	B	B	B	B	B	B	B	1	0.4555	0.363333	Susceptible
													2	0.2664
													3	0.3681
C301	non-recombinant	A	A	A	A	A	A	A	A	A	A	A	1	0.008521	0.011173	Resistant	0.0212895
													2	0.007761
													3	0.017237
C301	recombinant	B	B	B	B	A	A	A	A	A	A	A	1	0	0	Resistant
													2	0
													3	0
C308	non-recombinant	A	A	A	A	A	A	A	A	A	A	A	1	0	0	Resistant	-
													2	0
													3	0
C308	recombinant	A	A	A	A	A	A	A	B	B	B	B	1	0	0	Resistant
													2	0
													3	0
C376	non-recombinant	A	A	A	A	A	A	A	A	A	A	A	1	0	0.002101	Resistant	0.000197215
													2	0.005403
													3	0.0009
C376	recombinant	A	A	A	A	A	B	B	B	B	B	B	1	0.381816	0.335038	Susceptible
													2	0.2945
													3	0.328798
C396	recombinant	A	A	A	A	A	B	B	B	B	B	B	1	0.98245	0.931034	Susceptible	8.34099e-05
													2	0.89514
													3	0.915513
C396	recombinant	A	A	A	A	A	B	B	B	B	B	B	1	0.431461	0.450549	Susceptible
													2	0.44412
													3	0.476065
C400	recombinant	A	A	A	A	A	B	B	B	B	B	B	1	0.661507	0.611429	Susceptible	0.021306
													2	0.58111
													3	0.59167
C400	recombinant	A	A	A	A	A	B	B	B	B	B	B	1	0.70265	0.777778	Susceptible
													2	0.812819
													3	0.817866
